# Supplementary material for: The Human Omental Adipose Depot Mitigates Inflammation, Immune Response, and Oxidative Stress Pathways in Response to Injury via Its Secretome
Source: Biology (Basel). 2025 Oct 28;14(11):1509. doi: 10.3390/biology14111509 (PMC12650205; doi:10.3390/biology14111509)
Supplement: Supplementary file 1 [file biology-14-01509-s001.zip]

Archive with 4 entries (4 files):
- Supplemental S1 Publication License omentum hASCexo Aug-18-2025.pdf
- Supplemental S2 Publication License for schematic Aug-18-2025.pdf
- Supplemental S3 CvsOm-hASCexo rawcounts.csv
- Supplemental S4 om-hASCexo full blots 102725.pdf
