# Supplementary material for: The Human Omental Adipose Depot Mitigates Inflammation, Immune Response, and Oxidative Stress Pathways in Response to Injury via Its Secretome
Source: Biology (Basel). 2025 Oct 28;14(11):1509. doi: 10.3390/biology14111509 (PMC12650205; doi:10.3390/biology14111509)
Supplement: Supplementary file 1 [file biology-14-01509-s001.zip › Supplemental S3 CvsOm-hASCexo rawcounts.csv]

gene	cont_F	cont_M	om-hASCexo_F	om-hASCexo_M
A3galt2	1623	1350	1991	687
A4galt	3	4	0	16
AA926063	49	44	8	62
Aaas	485	484	668	458
Aacs	520	743	1134	1840
Aadac	13	0	0	18
Aadacl3	18	3	116	130
Aadacl4	383	543	1586	2361
Aaed1	936	1019	652	1089
Aagab	1418	1558	1392	2475
Aak1	1554	1425	2227	1277
Aamdc	264	789	80	800
Aamp	2853	2748	3439	2643
Aar2	699	889	857	858
Aard	34	23	0	24
Aars	2392	2838	4135	3704
Aars2	86	175	11	203
Aarsd1	877	1115	491	1107
Aasdh	179	120	280	189
Aasdhppt	1842	1993	837	2369
Aass	20	9	0	9
Aatf	500	609	544	880
Aatk	376	193	502	61
Abca1	3683	2620	5025	1427
Abca12	236	254	688	152
Abca14	2	6	0	25
Abca17	91	33	14	14
Abca2	409	286	272	374
Abca3	1067	1221	2352	1189
Abca4	91	32	14	53
Abca5	166	120	0	167
Abca7	225	150	471	152
Abca8	113	110	164	162
Abca8a	938	1096	574	1227
Abcb10	362	520	247	652
Abcb1a	324	417	139	519
Abcb6	1210	1461	1334	1859
Abcb7	120	176	36	224
Abcb8	437	561	516	750
Abcb9	99	222	19	165
Abcc1	19	8	10	61
Abcc10	69	37	22	35
Abcc3	308	195	555	158
Abcc4	632	814	735	842
Abcc5	754	568	660	410
Abcc8	31	66	11	190
Abcc9	2023	2071	1101	3683
Abcd1	557	726	191	417
Abcd2	148	278	125	282
Abcd3	1721	1639	1986	2471
Abcd4	145	93	574	104
Abce1	1975	2742	2099	3370
Abcf1	2907	3544	4359	4610
Abcf2	780	967	1070	1473
Abcf3	1329	1787	721	2332
Abcg1	2179	1916	3192	1261
Abcg2	60	157	75	117
Abcg3	111	133	67	87
Abcg3l1	49	36	186	31
Abcg3l3	180	109	55	143
Abcg4	175	122	89	155
Abcg5	5	6	67	0
Abhd1	210	203	0	329
Abhd11	238	226	97	270
Abhd12	1644	1591	2085	703
Abhd12b	239	111	296	170
Abhd13	599	763	541	764
Abhd14a	165	190	474	332
Abhd14b	1030	794	921	1095
Abhd15	122	41	0	39
Abhd16a	640	745	679	934
Abhd17a	880	797	660	780
Abhd17b	661	774	557	1087
Abhd17c	900	718	868	846
Abhd18	140	89	61	114
Abhd2	1708	1852	2834	6930
Abhd3	32	63	0	7
Abhd4	3373	3086	4481	3473
Abhd5	1894	1613	2512	3168
Abhd6	936	794	643	663
Abhd8	205	222	222	198
Abi1	307	498	231	872
Abi2	365	400	391	338
Abi3	177	102	15	53
Abi3bp	1758	964	807	854
Abl2	45	41	0	145
Ablim1	2602	1816	1473	1931
Ablim2	633	1032	366	1673
Ablim3	874	604	263	864
Abo	35	49	0	29
Abr	68	244	372	376
Abra	3336	6519	2257	11522
Abracl	3780	3216	4635	2041
Abt1	858	648	860	514
Abtb1	509	458	754	499
Abtb2	369	254	200	164
Acaa1	816	945	1378	648
Acaa1b	4	4	0	8
Acaa2	3551	4422	6484	5418
Acaca	968	868	2257	1394
Acacb	1006	1113	643	2222
Acad10	365	400	449	632
Acad11	479	604	657	913
Acad8	827	965	1592	3000
Acad9	1792	2102	3450	3198
Acadl	8128	10468	5882	11865
Acadm	5726	8242	8450	14565
Acads	508	565	108	676
Acadsb	1	0	0	58
Acadvl	3519	5397	4418	6450
Acan	66	283	0	109
Acap1	268	148	216	57
Acap2	524	636	299	441
Acap3	391	361	654	230
Acat1	5077	6989	5685	9286
Acat2	520	474	1440	922
Acbd3	1115	1026	996	1090
Acbd4	269	336	105	336
Acbd5	360	517	214	571
Acbd6	792	836	1165	1113
Accs	118	84	105	62
Accsl	16	19	125	18
Acd	546	534	865	390
Ace	124	300	0	293
Ace2	163	401	907	860
Acer1	329	328	552	1285
Acer2	467	639	441	646
Acer3	1174	1204	2138	896
Acin1	2190	1934	1825	2207
Ackr1	611	399	92	358
Ackr2	583	213	455	412
Ackr3	1939	1305	1162	1476
Ackr4	605	212	574	314
Acly	3823	4771	11292	10008
Aco1	1812	2055	1672	1428
Aco2	8203	16620	5851	21058
Acot1	6	0	0	14
Acot13	945	1766	1913	1989
Acot2	483	577	521	433
Acot3	209	162	72	129
Acot4	4	0	86	13
Acot5	32	37	36	58
Acot7	1000	768	862	576
Acot8	168	92	0	172
Acot9	1683	2160	1073	2227
Acox1	2640	2549	2987	3169
Acox3	1048	860	1073	835
Acoxl	16	5	0	10
Acp1	35	70	0	135
Acp2	651	841	832	419
Acp5	1739	2200	1658	824
Acp6	887	923	2188	997
Acpp	819	1149	1719	1439
Acpt	33	5	0	3
Acrbp	146	110	136	214
Acsbg1	2192	1212	5673	4617
Acsf2	936	1010	937	1130
Acsf3	253	334	83	345
Acsl1	2433	3753	505	4294
Acsl3	840	1402	824	1956
Acsl4	2259	1144	1367	1036
Acsl5	4029	4587	4609	8795
Acsl6	212	608	147	882
Acsm1	189	364	1400	3139
Acsm3	180	281	62	132
Acsm4	26	13	118	0
Acss1	839	535	402	713
Acss2	1556	1713	1986	2503
Acss3	152	215	78	309
Acta1	170488	245453	51067	324852
Acta2	6103	7564	6087	2374
Actb	13799	19865	6409	10957
Actg1	2754	1703	1251	1931
Actg2	946	1082	1334	180
Actl10	16	13	47	11
Actl6a	653	1131	487	952
Actn1	2270	2294	2496	1212
Actn2	27495	26067	9146	30250
Actn3	29818	87958	22573	169791
Actn4	1161	3170	2142	2805
Actr10	3173	4243	2809	5484
Actr1b	3388	3323	3281	4482
Actr2	8216	8570	11520	6718
Actr3	5638	7274	4817	4727
Actr3b	64	123	0	147
Actr5	243	217	380	147
Actr6	329	433	89	519
Actr8	773	849	746	1062
Acvr1	716	761	1711	803
Acvr1b	401	399	519	392
Acvr2a	775	785	674	756
Acvr2b	348	326	202	764
Acvrl1	1964	1815	1423	1026
Acy1	558	840	929	937
Acy3	259	260	114	146
Acyp1	282	513	241	575
Acyp2	611	1815	194	3534
Ada	894	675	826	630
Adal	232	168	410	270
Adam10	1527	1578	1314	1421
Adam11	23	16	0	29
Adam12	412	631	6783	152
Adam15	2450	1736	2560	1004
Adam17	2771	1931	3955	1368
Adam19	3466	2098	3031	1137
Adam1a	70	15	17	41
Adam22	218	126	269	107
Adam23	622	532	399	375
Adam32	2	4	0	14
Adam33	444	212	591	109
Adam4	13	32	47	18
Adam8	3262	2262	1894	1294
Adam9	1070	1477	577	1920
Adamts1	1025	871	912	922
Adamts10	730	349	532	267
Adamts12	2587	1890	5410	620
Adamts13	354	226	0	1033
Adamts14	549	421	211	76
Adamts15	2742	1286	2016	693
Adamts16	349	195	749	23
Adamts17	703	779	1753	166
Adamts18	30	3	97	13
Adamts19	59	13	0	17
Adamts2	3578	2549	3530	1207
Adamts20	249	248	61	408
Adamts3	65	33	0	8
Adamts4	664	599	399	98
Adamts5	56	27	3	31
Adamts6	122	162	111	116
Adamts7	231	183	39	42
Adamts8	239	35	55	20
Adamtsl1	537	287	480	323
Adamtsl2	94	111	25	99
Adamtsl3	27	60	0	52
Adamtsl4	2221	1603	1140	1500
Adamtsl5	614	248	410	424
Adap1	65	99	86	21
Adap2	91	100	241	56
Adar	1153	971	1425	463
Adarb1	699	502	704	297
Adat1	104	103	3	59
Adat2	123	78	266	59
Adat3	930	780	935	486
Adck1	211	311	452	295
Adck2	387	427	582	681
Adck3	3943	6115	2684	8278
Adck4	402	288	513	369
Adck5	84	169	15	278
Adcy1	580	522	746	720
Adcy10	40	10	144	15
Adcy2	662	1181	308	2586
Adcy3	142	364	41	220
Adcy4	662	344	727	158
Adcy5	108	176	69	101
Adcy6	1020	919	491	833
Adcy7	204	131	811	161
Adcy9	299	321	181	522
Adcyap1r1	103	17	92	105
Add1	4315	3827	4479	3082
Add2	1	15	0	9
Add3	1106	703	1001	809
Adgb	45	10	28	28
Adgra1	2	12	0	17
Adgra2	574	204	849	356
Adgra3	1407	1085	2069	1623
Adgrb2	70	299	19	605
Adgrd1	1297	484	1045	513
Adgre1	1132	795	857	275
Adgre4	59	29	0	72
Adgre5	816	1474	260	520
Adgrf2	17	16	0	37
Adgrf4	349	377	1667	1012
Adgrf5	2496	2312	1653	1982
Adgrg1	2337	2228	1869	2542
Adgrg2	108	44	0	71
Adgrg5	65	27	0	9
Adgrg6	286	394	416	274
Adgrl1	693	604	1181	418
Adgrl2	1059	678	1248	848
Adgrl3	233	174	507	197
Adgrl4	1855	1301	1348	774
Adgrv1	73	52	0	59
Adh1	134	75	42	168
Adh4	2173	2259	3134	2485
Adh6a	16	64	0	75
Adh7	112	86	230	154
Adhfe1	243	323	205	400
Adi1	775	1029	538	1284
Adipoq	1396	1268	397	432
Adipor1	6170	6532	5857	8764
Adipor2	4825	6316	4942	8356
Adk	1210	1509	1043	1617
Adm	370	159	150	148
Adm2	8	5	28	10
Adnp	2160	1957	2332	2309
Adnp2	462	363	865	421
Ado	18	34	6	1
Adora1	83	102	130	151
Adora2a	259	136	225	99
Adora2b	211	45	8	42
Adpgk	899	841	721	553
Adprh	1688	1330	1068	918
Adprhl1	993	813	261	1141
Adprhl2	815	840	327	914
Adprm	625	565	333	401
Adra1a	31	28	0	21
Adra1b	43	19	0	17
Adra1d	131	167	258	25
Adra2a	1064	809	1561	273
Adra2b	65	32	0	33
Adrb2	339	285	166	269
Adrm1	1565	2157	1025	2500
Adsl	2414	3738	2515	6266
Adss	1710	2086	2060	1114
Adssl1	6523	14835	3575	25152
Adtrp	480	570	1101	431
Aebp1	10674	8485	13817	3156
Aebp2	921	926	715	1187
Aen	448	578	593	758
Aes	7086	7663	5327	9887
Afap1	26	23	0	42
Afap1l1	982	1586	829	2711
Afap1l2	862	598	485	652
Afdn	1967	1404	3705	1984
Aff1	3099	2600	2377	2762
Aff2	74	37	0	1
Aff3	308	427	926	274
Aff4	1357	1454	1351	2012
Afg3l1	774	951	738	878
Afg3l2	1018	1582	940	1977
Afmid	39	76	114	80
Aftph	1033	1020	738	1182
Aga	1700	1567	1708	896
Agap1	1396	1280	1270	1196
Agap2	111	63	202	56
Agap3	1215	1264	1783	819
Agbl1	189	448	125	928
Agbl3	39	22	0	55
Agbl5	111	107	233	156
Ager	85	48	0	33
Agfg1	1464	1312	757	1345
Agfg2	486	473	433	547
Aggf1	754	765	1129	931
Agk	314	405	33	570
Agl	5241	14343	3067	27241
Agmat	85	61	122	7
Ago1	1130	624	1217	1097
Ago2	200	161	166	228
Ago3	23	13	0	45
Ago4	545	136	408	302
Agpat1	1654	2451	1650	2676
Agpat2	327	372	0	236
Agpat3	2675	3096	8147	9998
Agpat4	771	868	538	337
Agpat5	650	888	349	853
Agps	70	85	83	93
Agrn	4132	3185	5799	2173
Agt	332	652	119	295
Agtpbp1	1516	2634	2307	6038
Agtr1a	727	589	471	265
Agtrap	707	836	793	748
Ahctf1	864	952	1001	1180
Ahcy	1910	2082	1864	2970
Ahcyl1	4450	4291	3857	3106
Ahcyl2	342	490	349	499
Ahdc1	545	373	835	430
Ahi1	53	25	0	135
Ahnak	30136	28216	31727	26514
Ahnak2	3601	2574	5776	1946
Ahr	923	410	752	410
Ahrr	226	183	327	27
Ahsa1	3015	3455	2842	4147
Ahsa2	2197	1806	1118	2179
Ahsp	7	8	141	8
Aida	2411	2317	2185	1549
Aif1	5916	5068	7560	1479
Aif1l	1666	914	757	1132
Aifm1	383	952	643	1075
Aifm2	486	466	1051	408
Aifm3	34	29	103	35
Aig1	1692	1678	1007	1489
Aim1	2367	2251	3830	2304
Aim1l	198	327	624	124
Aim2	132	98	108	52
Aimp1	2078	2832	1301	3777
Aimp2	2632	3277	1769	4241
Aip	1084	809	851	839
Ajap1	1	2	0	22
Ajuba	1215	941	1406	912
Ak1	90	211	14	261
Ak2	2419	2451	4961	1951
Ak3	5963	3050	5531	2220
Ak4	317	302	214	228
Ak5	355	388	427	252
Ak6	2454	3153	2157	3058
Akap1	764	977	527	1492
Akap10	292	315	67	306
Akap11	1092	830	735	1234
Akap12	1087	727	527	442
Akap13	1791	2376	1617	2185
Akap17a	1018	862	419	1001
Akap17b	76	53	200	76
Akap2	1072	1499	887	1592
Akap6	633	691	275	1383
Akap7	553	391	275	289
Akap8	1955	1569	2399	1838
Akap8l	673	665	241	754
Akap9	925	1238	1864	1846
Akip1	1252	1070	2011	1418
Akirin1	925	1158	632	1815
Akirin2	2162	2563	1068	2988
Akna	471	422	749	173
Aknad1	46	25	80	29
Akr1a1	19551	20158	38300	18007
Akr1b1	5691	7220	7035	8001
Akr1b10	864	779	108	310
Akr1c12	13	0	147	17
Akr1c13	38	39	0	1
Akr1c14	1525	863	1442	661
Akr1c19	858	542	724	563
Akr1c2	277	410	915	852
Akr1cl	1013	1037	488	1440
Akr1e2	341	524	480	526
Akr7a2	818	919	1303	721
Akr7a3	3	5	0	9
Akt1	3767	3636	2812	2813
Akt1s1	1216	1250	962	1653
Akt2	3584	5019	4052	7258
Akt3	205	201	191	202
Aktip	2204	2302	2890	3497
Alad	802	605	1858	607
Alas1	4681	1864	1841	2158
Alas2	39	35	83	3
Alcam	2032	2453	2446	1754
Aldh16a1	899	762	1284	562
Aldh1a1	1488	1194	1181	2772
Aldh1a2	50	100	0	85
Aldh1a3	338	384	161	608
Aldh1l1	467	554	538	920
Aldh1l2	1623	1509	1109	534
Aldh2	1812	2522	940	2585
Aldh3a1	205	60	169	155
Aldh3a2	709	729	718	498
Aldh3b1	215	138	92	68
Aldh3b2	441	326	727	469
Aldh4a1	1385	1192	1179	1486
Aldh5a1	580	940	83	1253
Aldh6a1	466	782	0	1206
Aldh7a1	1697	1739	2962	1424
Aldh9a1	98	209	139	286
Aldoa	92377	189803	137164	310206
Aldoart2	203	676	50	281
Aldob	7	6	3	1
Aldoc	235	166	460	129
Alg1	277	251	349	214
Alg10	63	78	47	58
Alg11	656	837	765	619
Alg12	274	304	405	371
Alg13	573	768	557	609
Alg14	803	918	1481	1107
Alg2	845	998	1104	1352
Alg3	379	478	18	578
Alg5	1289	1335	1145	1022
Alg6	282	175	238	231
Alg8	356	175	294	342
Alg9	732	540	1070	598
Alkbh1	410	497	380	592
Alkbh2	91	47	186	67
Alkbh3	1998	2525	1850	3007
Alkbh4	167	126	180	163
Alkbh5	2294	2207	1669	3218
Alkbh7	500	343	718	249
Alkbh8	248	157	141	259
Alms1	485	362	760	464
Alox12e	167	34	166	40
Alox5	1643	753	290	432
Alox5ap	1819	961	1021	594
Aloxe3	237	103	164	17
Alpk1	680	461	657	413
Alpk2	45	3	0	37
Alpk3	3357	3492	1195	6747
Alpl	588	518	1184	498
Alppl2	59	8	233	15
Als2	345	353	532	553
Als2cl	308	232	898	310
Als2cr12	70	15	105	9
Alx3	2	44	0	33
Alyref	2594	2637	1711	3118
Amacr	477	546	172	433
Ambra1	654	583	871	725
Amd1	1881	2088	962	3236
Amdhd2	575	505	1018	199
Amer1	9	3	39	0
Amfr	4040	5998	3264	9436
Amhr2	18	37	8	56
Amigo1	542	509	230	816
Amigo2	284	189	64	87
Amigo3	212	378	217	205
Ammecr1	686	754	1312	1118
Ammecr1l	40	107	0	149
Amn1	351	334	128	271
Amot	1689	1930	629	2892
Amotl1	8310	10218	5036	22049
Amotl2	713	697	804	730
Ampd1	11648	20156	4174	42742
Ampd2	497	585	560	248
Ampd3	1616	768	358	1323
Amt	194	58	44	54
Amz1	171	119	31	26
Amz2	1389	1631	660	3017
Anapc1	1288	1182	1520	1675
Anapc10	477	538	907	465
Anapc11	1676	1359	2648	861
Anapc13	1800	1756	2285	1886
Anapc15	1053	1110	1118	1298
Anapc16	1693	1812	1794	2697
Anapc2	1569	1263	1534	1311
Anapc4	1691	1676	1980	2089
Anapc5	6245	6646	6317	8419
Anapc7	393	511	208	716
Ang	8087	6504	8430	4074
Angel1	319	264	463	369
Angel2	1385	1022	588	1408
Angpt1	123	134	0	283
Angpt2	588	476	491	507
Angpt4	331	145	327	288
Angptl1	627	559	64	439
Angptl2	6236	5964	3788	3115
Angptl4	2213	1148	1259	650
Angptl8	15	26	0	7
Ank1	2958	5870	1051	11090
Ank3	1504	1777	1711	2492
Ankdd1a	64	42	0	9
Ankdd1b	28	0	0	33
Ankfy1	1327	1317	1201	1036
Ankh	2018	3532	2346	3012
Ankhd1	1311	1406	3430	1411
Ankib1	297	217	222	392
Ankle1	204	158	116	150
Ankle2	1047	964	677	1235
Ankmy1	67	37	0	14
Ankmy2	1299	1450	1023	1708
Ankrd1	9640	8847	463	23993
Ankrd10	894	846	627	860
Ankrd11	1633	1737	2296	1912
Ankrd12	802	517	865	473
Ankrd13a	3203	3375	3913	2179
Ankrd13b	65	109	0	129
Ankrd13c	484	288	765	362
Ankrd13d	127	68	166	119
Ankrd16	84	41	11	42
Ankrd17	2034	1765	2826	2383
Ankrd2	3192	1085	555	3117
Ankrd22	329	319	136	726
Ankrd23	6826	11716	2257	19588
Ankrd26	3	4	25	33
Ankrd27	11	41	0	74
Ankrd28	786	823	388	1673
Ankrd29	267	180	200	99
Ankrd33b	329	28	0	16
Ankrd34a	25	41	0	33
Ankrd35	190	141	541	210
Ankrd37	302	131	175	53
Ankrd39	132	154	31	103
Ankrd40	578	1162	455	2359
Ankrd42	186	136	538	248
Ankrd44	823	523	738	206
Ankrd45	13	20	0	88
Ankrd46	1158	1127	1226	1119
Ankrd49	1268	1539	1026	1557
Ankrd50	588	530	480	615
Ankrd52	14	27	47	14
Ankrd53	44	11	69	32
Ankrd54	359	402	161	297
Ankrd55	98	70	150	70
Ankrd6	137	185	130	86
Ankrd63	368	298	571	110
Ankrd66	6	33	78	6
Ankrd9	202	526	172	585
Anks1a	394	286	308	244
Anks3	178	233	180	200
Anks4b	19	22	3	6
Anks6	184	127	280	39
Ankzf1	1213	796	2666	731
Anln	210	186	116	151
Anlnl1	27	49	119	99
Ano1	184	359	294	155
Ano10	1046	1190	1021	1228
Ano2	7	0	0	16
Ano5	2222	4707	1059	9482
Ano6	3204	2631	4038	2527
Ano8	60	117	0	208
Ano9	71	114	86	146
Anp32a	193	333	153	460
Anp32b	5856	6387	5832	7760
Anp32e	2928	3741	1841	5744
Anpep	7926	6802	7512	2124
Antxr1	5502	3908	5341	1849
Antxr2	2598	1881	2560	1655
Anxa1	15666	21168	17052	7494
Anxa10	123	104	0	164
Anxa11	4870	5230	6622	4655
Anxa2	32835	25100	37687	13796
Anxa3	1039	885	527	781
Anxa4	6847	7912	8896	5391
Anxa5	13056	13929	13009	5578
Anxa6	9936	10842	10069	9168
Anxa7	3392	3918	4010	2718
Anxa8	9821	9383	22410	10336
Anxa9	22	6	0	21
Aoc3	3636	3686	2834	2241
Aox1	298	334	399	223
Aox2	29	17	0	61
Aox3	17	20	161	34
Aox4	75	251	549	109
Ap1ar	334	705	596	612
Ap1b1	1579	1438	1453	1293
Ap1g1	1946	2261	1265	3012
Ap1g2	1220	1299	1252	1609
Ap1m1	681	762	627	578
Ap1m2	190	347	322	647
Ap1s1	1798	1648	1888	1357
Ap1s2	2589	2353	1689	2567
Ap1s3	51	132	252	160
Ap2a1	703	875	289	1085
Ap2a2	4351	3984	3966	4602
Ap2b1	86	149	86	124
Ap2m1	9881	9285	15263	7537
Ap2s1	2781	2641	3644	2396
Ap3b1	2082	1974	1836	1872
Ap3b2	12	11	42	10
Ap3d1	618	1034	641	1297
Ap3m1	1231	1419	851	1419
Ap3m2	375	305	399	371
Ap3s1	755	1176	272	795
Ap3s2	885	1084	1620	1215
Ap4b1	914	669	1270	1206
Ap4e1	55	21	0	34
Ap4m1	75	66	95	152
Ap4s1	1485	1710	1952	2510
Ap5b1	254	258	55	314
Ap5m1	213	313	25	232
Ap5s1	167	110	47	178
Ap5z1	467	435	1301	427
Apaf1	546	290	563	224
Apba3	355	281	324	312
Apbb1	403	357	485	407
Apbb1ip	1361	719	804	234
Apbb2	2175	1906	1353	1884
Apbb3	3011	2916	4232	2853
Apc	1221	1419	1564	1530
Apc2	128	120	47	18
Apcdd1	1781	1617	2116	2149
Apcdd1l	13	10	0	9
Apeh	904	1197	890	815
Apex1	3373	3373	4150	4508
Apex2	161	302	64	145
Aph1a	1825	2220	2753	1882
Api5	3239	3258	3691	3596
Apip	507	511	713	756
Apitd1	336	187	80	299
Aplf	465	260	322	192
Apln	277	120	67	104
Aplnr	1161	1556	660	582
Aplp1	535	465	696	194
Aplp2	6790	6355	6456	6363
Apmap	1197	1205	829	1926
Apoa1	90	31	0	20
Apobec1	1067	730	1259	396
Apobec2	11477	21979	10061	26015
Apobec3b	134	168	0	45
Apobr	450	339	702	126
Apoc1	988	515	2121	716
Apoc2	12	54	0	1
Apoc3	11	10	0	27
Apoc4	49	26	116	20
Apod	4387	1559	399	1863
Apoe	91756	79263	151986	26094
Apoh	8	0	0	13
Apol11a	283	465	205	348
Apol3	237	248	609	318
Apol9a	831	1576	1043	918
Apold1	874	443	502	296
Apom	138	128	0	187
Apoo	1179	1620	1043	2053
Apool	375	763	275	827
App	11433	10005	9581	7251
Appbp2	1569	1316	2155	1323
Appl1	1374	1416	1628	1482
Appl2	654	509	1492	533
Aprt	5716	4157	7462	2491
Aptr	44	68	0	136
Aptx	238	182	214	296
Aqp1	6589	6094	2657	5362
Aqp11	19	20	92	27
Aqp3	1189	2421	890	1614
Aqp4	532	895	158	1479
Aqp5	15	26	0	13
Aqp7	88	69	0	11
Aqp9	309	83	280	105
Aqr	393	701	122	584
Ar	18	20	0	48
Araf	11017	10288	13713	4836
Arap1	2639	1363	2415	990
Arap2	174	200	233	355
Arap3	861	394	993	347
Arc	83	26	272	49
Arcn1	3948	5031	4545	5375
Areg	48	163	111	1
Arel1	411	290	139	655
Arf1	9560	10671	10557	11661
Arf2	1181	1157	1387	1159
Arf3	17	11	0	2
Arf4	7820	7454	6356	5038
Arf5	7666	6180	14282	4697
Arf6	1	11	0	17
Arfgap1	2603	2650	2532	2532
Arfgap2	1575	2265	562	4544
Arfgap3	1241	1013	771	712
Arfgef1	1522	1360	1758	1985
Arfgef2	794	645	1104	845
Arfip1	1614	1511	1023	1520
Arfip2	1361	1101	1861	727
Arfrp1	1371	869	1690	1517
Arg1	2409	755	948	59
Arg2	182	200	302	358
Arglu1	3086	2465	4273	3140
Arhgap1	1547	1473	1509	1218
Arhgap10	479	677	449	781
Arhgap11a	482	489	413	570
Arhgap12	549	588	372	1032
Arhgap15	132	253	410	126
Arhgap17	1800	1454	1450	1116
Arhgap18	1403	1068	943	396
Arhgap19	124	232	252	298
Arhgap20	293	253	189	469
Arhgap21	261	332	186	288
Arhgap22	341	397	269	138
Arhgap23	1293	1019	1409	784
Arhgap24	602	654	660	429
Arhgap25	1141	737	912	153
Arhgap26	449	376	261	154
Arhgap27	501	297	108	169
Arhgap28	878	755	1159	883
Arhgap29	1058	695	804	580
Arhgap30	274	356	61	146
Arhgap31	341	474	627	264
Arhgap32	417	355	308	695
Arhgap33	80	46	8	42
Arhgap35	1287	1348	1389	1524
Arhgap39	127	97	55	83
Arhgap4	355	211	480	114
Arhgap40	3	0	0	16
Arhgap42	944	596	593	387
Arhgap44	28	107	976	234
Arhgap45	869	422	779	154
Arhgap5	301	220	141	756
Arhgap6	95	142	75	191
Arhgap8	70	26	288	243
Arhgap9	1274	872	1079	743
Arhgdia	7596	7797	6550	4891
Arhgdib	9302	5939	15882	2957
Arhgef1	2505	1566	2898	1017
Arhgef10	797	599	738	531
Arhgef10l	962	677	1284	656
Arhgef11	163	556	535	466
Arhgef12	416	572	629	677
Arhgef16	109	63	230	46
Arhgef18	541	302	621	462
Arhgef19	391	409	765	258
Arhgef2	2187	1569	1190	867
Arhgef25	1019	685	1353	352
Arhgef26	30	17	0	96
Arhgef28	256	155	344	144
Arhgef3	1315	1161	1073	768
Arhgef33	32	10	0	40
Arhgef37	534	730	743	1004
Arhgef39	31	21	0	65
Arhgef4	1362	1078	1716	1021
Arhgef40	1253	1081	933	725
Arhgef5	502	506	1276	493
Arhgef6	1091	1146	599	1040
Arhgef7	1413	1693	1470	1884
Arhgef9	17	34	0	72
Arid1a	1244	1202	1195	1628
Arid1b	597	626	710	794
Arid2	913	648	879	1104
Arid3a	246	283	483	148
Arid3b	83	94	122	100
Arid4a	152	103	263	256
Arid5a	853	612	1068	554
Arid5b	132	73	0	65
Arih1	2681	2671	1725	4074
Arih2	1345	1890	1581	2823
Arl1	5809	5527	7196	5290
Arl10	428	330	627	388
Arl11	1592	1439	3416	580
Arl13b	209	288	55	262
Arl14ep	486	535	383	591
Arl15	706	841	580	1125
Arl16	319	516	0	428
Arl2	406	410	355	289
Arl2bp	3092	3218	2881	3343
Arl3	948	1169	585	945
Arl4a	1907	1286	1999	1701
Arl4c	2668	2503	3466	1180
Arl4d	541	419	469	449
Arl5a	2814	3386	3591	5532
Arl5b	2045	1156	1603	1228
Arl6	175	190	133	240
Arl6ip1	2233	2111	2793	2527
Arl6ip4	676	775	610	733
Arl6ip5	5800	7877	2734	9837
Arl6ip6	137	231	97	295
Arl8a	1564	1563	2227	802
Arl8b	4217	5502	2812	6216
Armc1	1015	1298	912	1343
Armc10	1250	1249	1556	1014
Armc2	13	6	0	17
Armc3	57	140	6	0
Armc5	931	750	821	613
Armc6	54	69	0	106
Armc7	35	20	97	4
Armc8	884	978	416	1535
Armc9	315	368	704	321
Armcx2	1252	679	1905	384
Armcx3	2392	2108	2047	2463
Armcx4	853	566	383	410
Armcx6	115	67	128	112
Armt1	516	786	322	846
Arnt	1158	1397	1248	1576
Arnt2	58	10	361	23
Arntl	376	386	294	262
Arpc1a	1871	1776	2365	1835
Arpc1b	6010	4486	8332	2040
Arpc2	11912	12344	11142	9697
Arpc3	6703	6427	4867	4230
Arpc4	5273	4728	5724	3243
Arpc5	9256	7497	11018	4122
Arpc5l	2339	2259	2890	3340
Arpin	404	283	546	139
Arpp19	3083	2782	1974	3287
Arpp21	671	706	103	1170
Arrb1	1230	1490	1406	660
Arrb2	845	602	1420	233
Arrdc1	1129	869	1517	367
Arrdc2	388	656	194	613
Arrdc3	2867	1497	1284	1498
Arrdc4	708	579	796	469
Arsa	1355	1066	865	928
Arsb	1754	2196	912	1083
Arse	727	349	1459	395
Arsg	1039	869	1147	1373
Arsi	943	363	405	251
Arsj	12	8	0	1
Arsk	69	62	97	133
Art1	3490	5091	1278	7092
Art3	3579	6414	1697	10694
Art4	60	79	22	48
Art5	622	545	352	671
Artn	101	56	438	19
Arv1	326	226	413	284
Arvcf	350	286	574	357
Arx	68	152	0	363
Arxes2	22	7	0	17
As3mt	651	613	674	644
Asah1	1143	1949	1137	746
Asah2	145	168	69	158
Asap1	1766	1337	1095	798
Asap2	850	710	757	746
Asap3	237	207	165	99
Asb1	371	298	837	533
Asb10	178	571	552	602
Asb11	993	2514	671	4662
Asb12	1064	1310	397	2195
Asb13	17	17	0	19
Asb14	475	769	78	987
Asb15	7	4	0	19
Asb16	578	1974	541	4041
Asb18	39	21	0	31
Asb2	171	355	58	437
Asb3	437	354	322	503
Asb4	44	94	0	118
Asb5	821	1461	380	3293
Asb6	36	95	0	85
Asb7	7	26	0	45
Asb8	2528	2370	1769	3332
Asb9	10	7	0	20
Ascc1	744	871	555	929
Ascc2	209	243	302	186
Ascc3	407	593	336	562
Ascl2	34	23	0	29
Ascl3	7	16	0	17
Ascl4	34	32	0	57
Asf1a	443	673	574	895
Asf1b	339	315	333	280
Asgr1	23	0	0	10
Asgr2	1044	577	940	567
Ash1l	856	788	1148	1407
Ash2l	1759	2069	1597	2672
Asic1	23	28	0	10
Asic2	14	10	0	32
Asl	410	368	208	198
Asmtl	485	394	591	223
Asna1	1175	1395	646	1383
Asns	781	769	446	758
Asnsd1	1824	2172	1531	3318
Aspa	249	515	75	576
Aspg	41	21	86	62
Asph	4516	5889	3807	10993
Aspm	299	232	216	433
Asprv1	2102	2753	3680	4812
Aspscr1	470	495	155	682
Asrgl1	340	659	263	1306
Ass1	241	634	272	658
Aste1	76	54	139	33
Astn1	68	34	19	33
Astn2	5	0	0	4
Asun	690	831	713	1011
Asxl1	1041	787	1018	1181
Asxl2	531	555	250	547
Asxl3	28	10	0	33
Atad1	1433	1683	1228	2390
Atad2	234	285	250	225
Atad2b	20	22	130	50
Atad3a	526	733	538	712
Atad5	117	106	311	160
Atat1	148	125	86	205
Ate1	18	55	50	26
Atf1	1235	1239	849	1995
Atf2	110	104	233	130
Atf3	1984	1319	1284	844
Atf4	16620	11788	14797	15590
Atf5	3361	2839	2221	3544
Atf6	2667	2447	2241	2607
Atf6b	1243	1334	1284	852
Atf7ip	1973	1539	2213	1692
Atf7ip2	1	0	0	64
Atg10	357	361	629	341
Atg101	1026	873	1167	803
Atg12	1696	1458	2341	1873
Atg13	972	1127	1245	1299
Atg14	293	183	0	254
Atg16l1	609	714	402	670
Atg16l2	273	101	250	113
Atg2a	723	413	521	637
Atg2b	948	942	1681	974
Atg3	1646	2101	1564	1938
Atg4a	849	1120	469	2361
Atg4b	666	955	607	964
Atg4c	426	448	233	499
Atg4d	533	833	796	685
Atg5	884	939	1065	744
Atg7	278	675	0	383
Atg9a	1669	2089	1217	2809
Atg9b	642	409	1376	290
Atic	48	141	0	193
Atl1	34	12	0	31
Atl2	101	641	111	1252
Atl3	293	265	582	410
Atm	573	516	524	475
Atmin	171	134	83	263
Atoh8	86	91	0	104
Atox1	3346	3344	7063	2894
Atp10a	307	334	358	173
Atp10b	23	0	280	0
Atp10d	1235	837	1603	726
Atp11a	1206	1305	754	1162
Atp11b	1302	1001	1412	1274
Atp11c	233	163	0	140
Atp12a	33	62	0	9
Atp13a1	542	465	516	378
Atp13a2	716	727	1278	569
Atp13a4	73	132	0	113
Atp13a5	8	0	164	17
Atp1a1	7113	9403	7637	6896
Atp1a2	12143	18824	4764	30217
Atp1a3	408	1150	912	429
Atp1b1	2612	3908	1815	2757
Atp1b2	4490	8859	2637	17796
Atp1b3	11281	8323	11087	7466
Atp1b4	372	423	0	481
Atp23	504	308	679	228
Atp2a1	145895	285039	93973	630594
Atp2a2	13090	12907	4032	5444
Atp2a3	656	437	510	308
Atp2b1	1640	1604	2024	1493
Atp2b3	110	352	222	719
Atp2b4	2610	2067	3086	1908
Atp2c1	1251	1537	1739	1760
Atp2c2	47	73	72	86
Atp5a1	16925	30567	11897	38363
Atp5b	40181	70781	26844	96917
Atp5c1	9762	16322	9135	18758
Atp5d	4469	5303	3206	5213
Atp5e	10917	13314	15943	11622
Atp5g1	3527	4219	2066	3926
Atp5g2	8701	8111	10857	10186
Atp5g3	19869	25193	18092	27771
Atp5h	13222	16090	16617	17709
Atp5i	8878	9847	14254	9685
Atp5j	11700	15421	15105	15385
Atp5j2	8680	11840	10660	11385
Atp5l	13162	17911	16583	16866
Atp5o	10939	15420	15205	16242
Atp5s	334	386	319	533
Atp5sl	990	1232	1012	996
Atp6ap1	8304	9021	7529	7718
Atp6ap1l	6	0	0	20
Atp6ap2	3582	3870	2490	1952
Atp6v0a1	2029	1457	1625	1763
Atp6v0a2	1204	1113	1317	820
Atp6v0a4	232	211	904	107
Atp6v0b	3683	3097	3480	2058
Atp6v0c	13678	11369	11411	6142
Atp6v0d1	8421	6411	10812	5680
Atp6v0d2	477	781	244	136
Atp6v0e1	5286	5609	6802	3960
Atp6v0e2	839	1257	893	1774
Atp6v1a	1966	2134	2316	1507
Atp6v1b1	8	0	0	9
Atp6v1b2	6165	6302	5871	4119
Atp6v1c1	2962	2780	2246	2602
Atp6v1c2	573	506	1353	271
Atp6v1d	3951	4677	4742	5115
Atp6v1e1	3905	5220	4883	4910
Atp6v1e2	29	33	53	87
Atp6v1f	2552	3039	4038	2814
Atp6v1g1	9726	8632	12989	8094
Atp6v1h	1761	1893	1162	2078
Atp7a	833	593	1112	624
Atp8a1	871	998	1032	1845
Atp8a2	158	139	0	259
Atp8b2	2570	2859	3001	2600
Atp8b4	256	69	125	30
Atp8b5p	19	1	0	6
Atp9a	1468	1368	1686	1984
Atp9b	817	683	1314	975
Atpaf1	788	1113	790	1170
Atpaf2	693	660	904	915
Atpif1	5644	6098	10821	4831
Atr	277	265	416	305
Atraid	1162	996	1484	937
Atrip	517	564	674	555
Atrn	1418	1393	605	1654
Atrnl1	1205	1046	2127	469
Atrx	433	644	394	430
Atxn1	36	37	11	25
Atxn10	3532	3671	2726	3092
Atxn2	568	496	122	577
Atxn2l	1870	1228	3218	1124
Atxn3	937	611	946	992
Atxn7	447	405	313	682
Atxn7l1	913	894	776	912
Atxn7l2	106	105	0	114
Atxn7l3	66	229	0	125
Atxn7l3b	1964	1954	1819	2012
Auh	744	1402	868	1951
Aunip	43	24	0	23
Aup1	1960	2858	1478	2655
Aurka	669	694	1822	2112
Aurkaip1	3866	3730	4642	4130
Aurkb	410	636	205	692
Aurkc	151	117	305	146
Aven	1167	1565	1134	2551
Avil	54	84	0	32
Avl9	122	255	139	148
Avpi1	1476	1582	3056	1007
Avpr1a	85	82	33	18
Awat1	775	746	3333	5541
Awat2	1929	2352	8292	8790
Axdnd1	324	13	180	20
Axin2	33	81	31	55
Axl	5093	3557	3580	2328
Azi2	1634	1464	688	1625
Azin1	1632	1972	1595	2176
Azin2	34	24	83	64
B2m	73729	63605	66530	33619
B3galnt1	1161	1152	693	516
B3galnt2	192	155	134	827
B3galt1	27	69	0	61
B3galt4	186	139	302	83
B3galt6	676	718	1234	586
B3gat3	1678	1722	1952	1591
B3glct	764	607	544	451
B3gnt2	1133	861	1819	798
B3gnt3	22	4	0	13
B3gnt5	26	61	0	37
B3gnt7	236	116	427	74
B3gnt8	75	97	75	43
B3gntl1	141	148	740	159
B4galnt1	100	39	0	111
B4galnt2	23	27	69	0
B4galnt3	18	20	6	11
B4galnt4	63	53	6	67
B4galt1	3586	3576	3256	2237
B4galt2	519	364	458	201
B4galt3	1213	621	1148	444
B4galt4	224	154	0	102
B4galt5	1225	1177	887	376
B4galt6	1254	1198	1198	618
B4galt7	621	586	760	443
B9d2	252	259	313	170
Baalc	117	93	50	42
Babam1	1188	1373	1123	1283
Bace1	1128	1006	1436	1395
Bace2	1008	949	1986	500
Bach1	70	27	83	16
Bach2	10	21	64	46
Bad	814	716	1087	440
Bag1	4758	5908	4415	7649
Bag2	622	686	408	1084
Bag3	4611	4303	2917	6592
Bag4	49	42	0	100
Bag6	2547	2773	2457	3418
Bahcc1	133	99	119	165
Bahd1	616	757	782	664
Baiap2	1110	876	1589	519
Baiap2l1	415	199	116	236
Baiap2l2	14	12	17	3
Bak1	11	0	0	8
Bambi	24	142	0	142
Banf1	6231	6570	7130	9055
Banp	287	458	194	460
Bap1	1240	1361	2326	1910
Bard1	27	22	0	10
Barx2	943	1677	1306	1876
Basp1	2419	2315	3159	1352
Batf	276	104	64	44
Batf2	23	17	0	11
Batf3	88	40	3	15
Bax	1160	875	1653	688
Baz1a	540	777	582	676
Baz1b	1566	1392	2460	1603
Baz2a	69	26	52	146
Baz2b	1183	605	1400	745
Bbc3	83	98	128	51
Bbip1	422	523	907	433
Bbof1	173	404	255	601
Bbox1	224	176	446	546
Bbs1	274	374	263	414
Bbs10	137	126	402	184
Bbs12	137	137	94	160
Bbs2	730	1016	474	1050
Bbs5	127	206	130	67
Bbs9	299	365	122	479
Bbx	4	0	80	8
Bc1	8	2	3	0
Bcam	2065	2064	3630	1782
Bcap29	679	1159	80	1622
Bcap31	4895	5824	3763	6493
Bcar1	480	650	347	357
Bcar3	331	444	94	337
Bcas1	119	87	0	99
Bcas2	1497	1489	1098	1785
Bcas3	982	977	1869	996
Bcat1	4839	3734	6694	3039
Bcat2	1606	1602	4007	3281
Bccip	1089	1628	1332	2152
Bcdin3d	134	105	180	51
Bche	11	8	0	27
Bckdha	847	1036	1040	1299
Bckdhb	1703	2184	2898	3910
Bckdk	1797	2478	1667	2694
Bcl10	1311	1289	1686	1036
Bcl11a	191	108	241	302
Bcl11b	386	315	538	278
Bcl2	7	0	0	21
Bcl2a1	7639	3190	4226	834
Bcl2l1	769	611	646	414
Bcl2l11	900	611	1068	326
Bcl2l12	249	171	580	161
Bcl2l13	521	757	299	1067
Bcl2l14	78	75	236	99
Bcl2l15	1595	1854	4917	287
Bcl2l2	987	921	349	1765
Bcl3	1276	723	1234	346
Bcl6	2460	1649	1753	3597
Bcl6b	711	482	444	117
Bcl7a	301	306	374	438
Bcl7b	494	334	760	423
Bcl7c	1679	1432	1395	986
Bcl9	301	261	263	218
Bcl9l	858	822	1082	874
Bclaf1	2826	2833	2776	3276
Bco2	215	91	0	38
Bcor	371	369	408	569
Bcorl1	156	190	50	335
Bcr	161	269	227	241
Bcs1l	461	437	469	531
Bdh1	494	613	1167	839
Bdh2	364	239	422	270
Bdkrb1	14	35	0	22
Bdkrb2	436	420	363	223
Bdnf	17	12	33	42
Bdp1	701	529	1015	805
Bean1	135	115	141	118
Becn1	2950	3730	3275	5388
Begain	58	53	3	88
Bend3	290	344	128	340
Bend5	36	68	136	100
Bend6	203	192	100	174
Best3	44	27	0	124
Bet1	905	1088	643	1029
Bet1l	952	1022	1267	817
Bex2	6	0	0	13
Bex3	1305	1248	860	1255
Bex4	16	29	0	72
Bfar	1471	1902	1306	2401
Bfsp1	148	132	119	135
Bfsp2	45	46	0	27
Bgn	31555	27021	13330	12968
Bhlhb9	526	468	286	379
Bhlhe22	40	58	0	21
Bhlhe23	2	20	0	4
Bhlhe40	2921	2532	1395	4773
Bhlhe41	1436	2204	1134	2720
Bicc1	1271	690	1259	304
Bicd2	2247	2364	2551	2380
Bicdl1	14	3	0	32
Bicdl2	75	113	0	72
Bid	1648	1900	2304	2384
Bik	53	38	89	67
Bin1	9081	13214	3042	27121
Bin2	381	502	308	165
Bin2a	18	8	0	260
Bin3	1125	885	1500	767
Birc2	4159	1976	1913	2793
Birc5	310	377	338	316
Birc6	713	868	1317	1173
Bivm	356	254	541	404
Blcap	1524	1807	593	3567
Bles03	949	975	1118	773
Blk	1	0	0	7
Blm	108	233	244	260
Blmh	2571	2919	3533	2808
Blnk	812	742	1253	423
Bloc1s1	1574	1440	1747	1477
Bloc1s2	1808	2322	1470	2144
Bloc1s3	411	441	904	340
Bloc1s4	547	408	444	435
Bloc1s5	884	902	849	1132
Bloc1s6	912	1055	763	1247
Blvra	466	728	1037	429
Blvrb	1530	1219	1678	1555
Blzf1	358	587	1054	588
Bmf	763	656	1423	407
Bmi1	899	930	682	1421
Bmp1	5699	4431	6323	1303
Bmp2	314	175	765	206
Bmp2k	618	658	865	574
Bmp3	2	0	0	17
Bmp4	152	118	94	265
Bmp5	70	43	0	145
Bmp6	220	188	452	272
Bmp7	408	312	385	414
Bmper	224	277	125	256
Bmpr1a	282	254	607	460
Bmpr1b	152	80	0	68
Bmpr2	2832	2638	2554	3262
Bms1	741	798	904	913
Bmt2	23	22	78	0
Bmx	37	67	125	65
Bmyc	23	47	0	24
Bnc1	7	29	0	39
Bnc2	721	772	480	898
Bnip1	617	1106	568	1230
Bnip2	3874	4022	3885	4491
Bnip3	2074	2648	408	4373
Bnip3l	4367	3751	4914	4187
Bnipl	348	365	932	412
Boc	1371	1120	813	1197
Bod1	1206	1297	849	2111
Bod1l1	400	513	410	609
Bok	1336	795	2471	731
Bola1	448	315	707	150
Bola3	1028	1375	252	1618
Bop1	1026	609	1317	650
Bora	303	430	161	331
Borcs5	445	321	383	287
Borcs6	832	731	810	778
Borcs7	449	817	347	798
Borcs8	676	747	1181	532
Bpgm	2268	3180	1891	5189
Bphl	142	182	230	97
Bpifb5	0	0	0	78
Bpifc	189	405	624	377
Bpnt1	526	565	116	742
Bptf	921	860	1567	971
Braf	500	448	280	501
Brap	801	954	613	979
Brat1	431	274	505	273
Brca1	113	214	114	297
Brca2	153	161	455	127
Brcc3	207	317	147	420
Brd1	647	568	652	832
Brd3	1081	1020	940	1176
Brd4	2221	2231	2321	2413
Brd7	3071	3615	2206	2888
Brd8	1003	977	943	1091
Brd9	707	870	1029	603
Bre	6268	6209	7285	7081
Brf1	729	698	1192	587
Brf2	1439	1578	856	816
Bri3	2243	1505	1539	1158
Bri3bp	286	324	768	240
Bricd5	1669	3025	2506	4156
Brinp1	40	30	0	97
Brip1	50	49	25	147
Brix1	982	1526	710	1524
Brk1	4360	4660	4415	4250
Brms1l	10	16	0	32
Brox	1699	1945	2035	1893
Brpf1	528	425	563	603
Brpf3	232	247	200	246
Brsk1	65	58	7	37
Brwd1	1345	1083	1542	1678
Brwd3	300	163	275	146
Bscl2	1035	920	1420	1271
Bsdc1	918	1233	205	1909
Bsg	14560	15070	11364	12025
Bsn	16	16	61	1
Bspry	217	559	915	744
Bst1	712	514	893	68
Bst2	1428	1392	524	504
Btaf1	1015	1024	1459	918
Btbd1	4894	4912	3289	6193
Btbd10	628	592	471	584
Btbd11	315	194	646	443
Btbd16	10	2	0	1
Btbd18	6	0	14	0
Btbd19	781	548	1009	452
Btbd2	550	397	935	314
Btbd3	288	343	502	305
Btbd6	936	882	283	1460
Btbd7	1153	1256	1270	1229
Btbd8	72	62	36	90
Btbd9	334	410	410	532
Btd	634	742	446	529
Btf3	6875	6804	7058	9796
Btf3l4	524	594	361	577
Btg1	8956	7464	6905	7700
Btg2	3218	1815	2146	2323
Btg3	551	777	247	982
Btk	469	364	327	176
Btla	96	52	0	91
Btn2a2	18	16	0	6
Btnl10	6	5	0	10
Btnl9	357	131	247	111
Btrc	537	606	438	694
Bub1	331	427	0	636
Bub1b	250	337	189	488
Bub3	2552	2749	5005	2278
Bud13	393	486	435	443
Bud31	2805	2902	1710	3117
Bves	417	724	219	1322
Bysl	940	1110	523	1752
Bzw1	5754	7037	5238	9432
Bzw2	795	1284	230	1668
C11H22orf29	569	306	505	439
C1d	443	615	779	815
C1galt1	489	695	427	565
C1galt1c1	500	538	197	417
C1H10orf76	11	80	105	112
C1H19orf84	26	30	0	11
C1qa	9683	4669	5036	2478
C1qb	11415	4741	10144	2759
C1qbp	5719	6512	4199	9442
C1qc	8595	3740	7268	2449
C1ql1	3	0	0	4
C1ql4	0	6	0	11
C1qtnf1	2129	1537	1722	837
C1qtnf2	1222	791	1969	460
C1qtnf3	4308	3236	4082	1399
C1qtnf4	8	1	19	3
C1qtnf5	2177	1499	4243	655
C1qtnf6	2600	3486	3039	917
C1qtnf7	358	279	435	131
C1qtnf9	241	214	69	161
C1r	13541	9606	11203	6230
C1s	5721	2385	7299	1328
C2	6968	6895	9451	1825
C2cd2l	542	689	771	478
C2cd3	221	221	83	318
C2cd4a	28	32	0	6
C2cd4c	76	39	8	38
C2cd4d	0	3	0	13
C2cd5	422	413	496	558
C3	546	233	222	174
C3ar1	1364	1781	1689	312
C4b	403	520	233	452
C4bpb	26	13	103	4
C5ar1	2430	3021	3563	615
C5ar2	421	221	158	162
C6	1196	543	344	63
C7	2180	2371	713	1955
C8g	170	186	663	182
Ca5b	490	465	582	798
Caap1	152	225	252	201
Cab39	4504	5891	3930	7263
Cab39l	1426	1919	1509	2323
Cabin1	419	355	130	226
Cables1	398	388	516	392
Cables2	186	222	0	300
Cabp1	1	0	0	6
Cabyr	177	102	534	210
Cachd1	330	146	214	234
Cacna1a	73	107	0	112
Cacna1c	355	239	521	216
Cacna1d	295	98	234	245
Cacna1e	3	3	78	14
Cacna1g	263	117	441	109
Cacna1h	1	5	0	28
Cacna1s	3602	6812	1955	11584
Cacna2d1	4585	6421	1830	12800
Cacna2d2	178	100	64	117
Cacna2d3	21	25	0	68
Cacnb1	1957	2811	580	4597
Cacnb3	878	605	1240	359
Cacnb4	14	16	0	10
Cacng1	3951	5310	2196	10317
Cacng4	8	0	0	30
Cacng6	784	1601	322	2940
Cacng7	42	45	0	93
Cactin	335	257	1082	208
Cacul1	1883	1931	2327	2094
Cacybp	2020	3108	1703	4283
Cad	855	1006	1647	998
Cadm1	150	178	119	65
Cadm3	1300	913	141	1237
Cadm4	26	14	0	25
Cadps	4	0	0	62
Cadps2	101	49	0	100
Cage1	55	23	0	27
Cahm	32	0	0	31
Calca	44	19	0	20
Calcb	47	14	0	2
Calcrl	297	299	130	212
Cald1	1357	2900	1377	1584
Calhm2	1067	867	1442	490
Calm1	35956	31668	36408	30488
Calm2	5391	5221	5427	6375
Calm3	3314	3854	3558	6321
Calml3	4455	4286	8441	4975
Calml4	86	81	166	131
Calml5	2194	2712	3935	837
Calr	27308	32545	23836	26869
Calr3	18	101	0	78
Calr4	18	28	75	95
Calu	11915	11406	11065	9359
Caly	8	14	0	19
Camk1	1279	1211	1323	899
Camk1d	60	50	0	24
Camk2a	1448	3000	677	6186
Camk2b	3195	3634	1337	6845
Camk2d	2083	2172	796	3123
Camk2n1	107	74	191	71
Camk4	68	52	0	29
Camkk1	602	546	765	600
Camkk2	469	198	871	206
Camkmt	104	144	11	104
Camkv	0	0	0	2
Camlg	703	668	976	624
Camsap1	558	843	807	945
Camsap2	1135	885	1478	935
Camsap3	577	466	1273	437
Camta1	604	608	557	849
Camta2	2142	2426	1534	3297
Cand1	2356	2857	3561	2187
Cand2	191	290	0	309
Cant1	1081	926	1467	573
Canx	9117	9969	6384	9605
Cap1	9837	9329	18017	4109
Cap2	1041	1180	757	2848
Capg	7272	6664	10039	2118
Capn1	1940	2022	957	2106
Capn10	468	324	530	762
Capn12	4095	1415	5694	332
Capn13	90	29	61	18
Capn15	263	171	488	178
Capn2	7613	8001	9121	6083
Capn3	1898	2877	668	5714
Capn5	529	414	305	478
Capn6	388	528	0	471
Capn7	1076	1045	1054	1262
Capn8	12	24	72	1
Capns2	1891	917	3580	1043
Caprin1	4918	4417	3780	4830
Caprin2	312	180	78	307
Capza1	3344	4270	3458	3268
Capza2	5813	8163	5108	10931
Capzb	6597	9275	5155	9602
Car11	291	408	177	481
Car12	1587	1753	2623	1568
Car13	903	701	1334	1158
Car14	1578	2571	333	3166
Car2	283	467	272	144
Car3	75532	158128	60177	335046
Car4	3388	219	97	102
Car6	109	178	225	93
Car9	114	58	322	87
Card10	821	874	1057	312
Card11	106	85	31	46
Card14	645	391	1215	227
Card19	918	739	677	374
Card6	569	635	519	646
Card9	796	731	1395	714
Carf	455	278	275	195
Carhsp1	3209	2396	4074	1593
Carm1	474	1007	219	1349
Carmil1	225	205	208	159
Carmil2	74	20	36	1
Carmil3	6	3	42	2
Carnmt1	1048	1786	344	3329
Carns1	252	484	272	419
Cars	937	992	1253	1089
Cars2	340	318	247	263
Casc1	670	391	322	246
Casc3	1702	1847	1913	2052
Casc4	496	419	150	333
Casd1	214	203	36	359
Cask	35	43	125	26
Caskin1	44	44	53	11
Caskin2	650	458	862	365
Casp1	1428	1175	2981	699
Casp12	277	268	469	155
Casp14	130	572	53	56
Casp16	477	501	269	698
Casp2	1060	639	1159	512
Casp3	1352	1465	846	736
Casp4	1030	591	837	460
Casp7	393	695	108	738
Casp8	938	703	973	366
Casp8ap2	158	175	0	212
Casp9	341	284	568	246
Casq1	37269	69083	22887	128283
Casq2	6662	5470	829	4550
Casr	16	0	0	18
Cass4	1257	336	538	200
Cast	2657	3057	2268	3307
Casz1	712	558	857	946
Cat	2358	3035	2396	3402
Catip	6	31	0	25
Catsper2	46	62	153	174
Catsper4	18	5	0	1
Catsperd	29	27	33	21
Catsperg1	164	53	33	43
Cav1	7290	6680	3136	4356
Cav2	588	711	552	939
Cav3	2696	4784	1542	7759
Cbarp	3	0	3	8
Cbfa2t2	551	473	821	481
Cbfa2t3	632	661	1051	852
Cbfb	1121	1517	336	2386
Cbl	103	28	104	118
Cblb	888	964	1070	982
Cblc	162	176	94	200
Cbll1	556	379	776	577
Cbln1	6	0	0	17
Cbr1	243	891	1173	442
Cbr3	661	632	1558	389
Cbr4	555	605	72	826
Cbs	320	992	1456	479
Cbwd1	219	223	128	309
Cbx1	1347	1430	724	1591
Cbx2	108	134	166	182
Cbx3	1423	1716	1054	2098
Cbx4	17	27	0	39
Cbx5	588	768	621	791
Cbx6	1781	1106	2074	790
Cbx7	313	392	238	597
Cbx8	102	95	100	83
Cby1	381	596	471	523
Cc2d1a	714	425	846	346
Cc2d1b	1470	1341	1209	1579
Cc2d2a	299	203	383	274
Ccar1	1083	1296	516	1304
Ccar2	1013	1068	973	1065
Ccbe1	47	42	238	0
Ccdc102a	613	484	1190	105
Ccdc106	492	412	965	298
Ccdc107	1330	1767	1522	1777
Ccdc112	156	105	0	122
Ccdc113	62	0	0	11
Ccdc114	6	9	0	4
Ccdc115	5	47	0	90
Ccdc117	221	286	477	503
Ccdc12	1153	1306	1467	1308
Ccdc120	386	317	674	260
Ccdc122	46	27	0	27
Ccdc124	780	920	632	929
Ccdc125	150	164	216	129
Ccdc126	95	193	189	184
Ccdc127	903	1003	896	1416
Ccdc130	405	294	510	517
Ccdc134	337	303	485	385
Ccdc136	516	727	336	1166
Ccdc137	615	370	976	774
Ccdc138	1975	1842	2049	2256
Ccdc14	171	183	319	240
Ccdc141	331	337	94	257
Ccdc149	542	469	385	497
Ccdc150	86	54	0	97
Ccdc155	8	18	0	38
Ccdc157	2	3	0	1
Ccdc158	197	228	148	855
Ccdc159	116	143	197	111
Ccdc163	140	77	80	97
Ccdc167	165	120	144	149
Ccdc17	360	291	158	220
Ccdc173	26	0	0	4
Ccdc174	298	409	291	411
Ccdc175	769	730	247	890
Ccdc177	22	22	58	3
Ccdc181	600	1096	136	1659
Ccdc183	671	829	1115	970
Ccdc186	552	694	469	793
Ccdc189	54	48	0	30
Ccdc191	78	90	0	115
Ccdc22	1108	964	1320	958
Ccdc24	154	45	255	35
Ccdc25	910	1316	918	1707
Ccdc28a	197	188	194	241
Ccdc28b	431	588	771	738
Ccdc3	412	165	100	311
Ccdc30	48	29	0	46
Ccdc32	973	1133	1833	1161
Ccdc34	210	340	155	336
Ccdc39	117	69	67	131
Ccdc40	3	13	0	2
Ccdc43	1220	2028	1009	3026
Ccdc47	1696	3277	951	5749
Ccdc50	2418	2328	2604	2202
Ccdc51	213	179	241	269
Ccdc53	2155	2032	2926	2210
Ccdc57	14	63	69	25
Ccdc58	619	852	446	969
Ccdc59	759	738	532	786
Ccdc6	1712	1623	1267	2524
Ccdc61	152	140	39	19
Ccdc62	337	120	191	100
Ccdc65	92	127	31	92
Ccdc66	434	382	197	500
Ccdc69	112	140	116	111
Ccdc71	546	555	574	656
Ccdc71l	444	575	258	543
Ccdc73	18	15	0	14
Ccdc74a	110	76	31	34
Ccdc77	120	133	61	219
Ccdc78	9	0	17	0
Ccdc8	999	690	1373	553
Ccdc80	26035	18455	30038	10601
Ccdc81	98	70	0	49
Ccdc82	231	195	186	115
Ccdc84	527	371	577	400
Ccdc85b	303	169	97	72
Ccdc85c	363	380	385	355
Ccdc86	772	1271	685	1559
Ccdc88a	436	427	585	360
Ccdc88b	433	160	699	130
Ccdc88c	340	305	471	232
Ccdc9	944	691	901	687
Ccdc90b	725	901	749	739
Ccdc91	675	871	424	1613
Ccdc92	182	526	158	1057
Ccdc93	1082	893	1170	622
Ccdc94	606	628	871	550
Ccdc96	11	23	61	15
Ccdc97	934	847	2152	1017
Ccer2	17	16	6	0
Cchcr1	397	280	391	178
Cck	9	22	105	19
Ccl1	40	25	39	0
Ccl11	94	56	136	76
Ccl12	127	270	682	45
Ccl17	14	9	0	10
Ccl19	18	8	31	9
Ccl2	5195	1389	2610	227
Ccl20	227	68	344	2
Ccl21	2278	482	491	151
Ccl22	183	61	22	85
Ccl24	270	489	452	389
Ccl27	2173	732	1949	551
Ccl3	13183	1489	1689	343
Ccl4	3596	512	324	22
Ccl5	267	160	1215	79
Ccl6	9742	1889	2030	1228
Ccl7	1304	795	893	208
Ccl9	989	3739	5247	620
Ccm2	411	456	141	456
Ccm2l	199	142	322	134
Ccna1	112	146	133	358
Ccna2	547	562	146	646
Ccnb1	568	788	546	1004
Ccnb2	11	14	19	4
Ccnc	663	944	549	1017
Ccnd1	1361	1676	1827	1090
Ccnd2	6936	5252	7551	8185
Ccnd3	2349	2071	1527	866
Ccndbp1	1468	1741	1242	2178
Ccne1	173	175	39	247
Ccne2	140	166	58	52
Ccnf	324	342	244	309
Ccng1	20526	23966	11922	39477
Ccng2	738	1177	574	1463
Ccnh	1306	1510	1303	1493
Ccni	2852	3046	2121	5069
Ccnk	824	870	1298	1122
Ccnl1	1615	1104	935	919
Ccnl2	3261	1732	2110	1606
Ccnt2	1035	636	1395	693
Ccny	2554	2569	2485	2843
Ccnyl1	1178	1261	829	1243
Ccp110	73	105	31	212
Ccpg1	1143	1342	1305	1582
Ccpg1os	125	175	53	167
Ccr1	272	124	3	32
Ccr4	3	0	0	3
Ccr5	923	1139	471	204
Ccr6	66	76	42	19
Ccr7	261	72	136	59
Ccrl2	505	224	78	73
Ccs	552	591	887	434
Ccsap	189	149	299	261
Ccser1	71	47	0	59
Ccser2	2542	2882	2049	5799
Cct2	1972	3546	679	4677
Cct3	8275	8887	5485	10464
Cct4	10574	10917	10249	13456
Cct5	8868	10681	11535	12206
Cct6a	2857	4081	4146	4776
Cct6b	18	31	0	32
Cct7	2883	3521	1922	4318
Cct8	7637	7918	7090	10060
Ccz1b	2913	3610	2529	4898
Cd101	13	28	0	22
Cd109	951	716	1323	532
Cd14	4236	2951	3095	761
Cd163	4674	1881	2033	2602
Cd163l1	7	2	0	18
Cd164	7823	7627	5258	8744
Cd164l2	28	60	241	42
Cd180	229	437	75	9
Cd1d1	523	1069	527	1460
Cd2	359	213	103	141
Cd200	1629	1717	1034	1707
Cd200r1	119	137	33	70
Cd207	1162	946	1190	872
Cd209d	49	7	141	8
Cd209e	23	13	0	6
Cd209f	129	8	0	16
Cd22	117	82	116	52
Cd226	44	40	0	27
Cd24	1646	2403	2560	3660
Cd244	165	95	227	27
Cd247	87	62	175	63
Cd27	50	0	177	15
Cd274	1543	251	410	198
Cd276	3364	2558	2895	1286
Cd28	18	17	0	10
Cd2ap	153	212	483	282
Cd2bp2	4555	4180	3472	4732
Cd300a	1220	927	732	203
Cd300e	66	261	22	153
Cd300ld	588	393	507	57
Cd300le	1677	2172	596	587
Cd300lf	143	170	408	71
Cd300lg	121	147	78	139
Cd302	1299	1432	729	749
Cd320	1207	1066	1375	1311
Cd33	1253	664	1475	140
Cd34	8226	4752	2398	3311
Cd36	158	304	94	184
Cd37	1067	738	920	352
Cd38	864	623	391	324
Cd3d	66	27	39	32
Cd3e	152	53	202	61
Cd3eap	361	372	429	294
Cd3g	164	89	843	100
Cd4	6427	4218	6237	1911
Cd40	126	78	263	34
Cd44	12443	10950	6547	4561
Cd46	36	23	67	49
Cd47	4958	4778	3805	2654
Cd48	1397	1842	1328	909
Cd52	35	13	94	44
Cd53	4038	3170	2119	751
Cd55	3323	1135	366	1511
Cd59	5889	10139	7984	9360
Cd5l	289	78	69	92
Cd6	96	60	0	103
Cd63	31002	28463	38031	17996
Cd68	3558	5826	5158	1189
Cd69	96	26	172	39
Cd7	213	67	261	58
Cd70	13	1	0	13
Cd72	242	123	0	73
Cd74	44513	24538	39168	17033
Cd79b	5	1	0	2
Cd80	22	30	0	2
Cd81	9162	8870	6495	6258
Cd82	3071	2865	2720	1744
Cd83	573	808	1281	371
Cd84	466	919	288	326
Cd86	231	232	374	65
Cd8a	768	673	1359	237
Cd8b	117	110	89	13
Cd9	7413	9315	8289	5749
Cd93	4037	3498	2806	1549
Cd96	35	17	141	0
Cd99	1046	868	344	243
Cdadc1	2334	3432	2218	5455
Cdan1	669	419	554	473
Cdc123	2091	2458	1736	2658
Cdc14a	343	390	200	907
Cdc14b	12	0	0	6
Cdc16	1267	1509	1253	1636
Cdc20	540	440	485	664
Cdc23	1109	1054	1695	775
Cdc25a	734	623	768	809
Cdc25b	837	652	613	753
Cdc25c	295	186	372	262
Cdc26	1386	1474	1708	1443
Cdc27	1091	1135	1561	1620
Cdc34	2295	3286	1877	4412
Cdc37	2519	3305	1839	3698
Cdc37l1	1520	1676	1118	3161
Cdc40	417	575	740	563
Cdc42	18739	19424	16927	20090
Cdc42bpa	170	105	330	69
Cdc42bpb	491	388	943	374
Cdc42bpg	776	600	1423	771
Cdc42ep1	1111	891	993	781
Cdc42ep2	991	867	702	709
Cdc42ep3	719	863	502	1009
Cdc42ep4	2026	1819	1816	1971
Cdc42ep5	303	201	527	125
Cdc42se1	3128	3445	4340	2775
Cdc42se2	489	72	343	39
Cdc45	215	147	180	230
Cdc5l	1738	2587	1987	2283
Cdc6	112	128	0	98
Cdc7	156	120	128	134
Cdc73	197	323	0	331
Cdca2	89	189	330	276
Cdca3	733	698	1198	974
Cdca4	736	818	1367	684
Cdca5	21	15	0	31
Cdca7	359	339	521	497
Cdca7l	717	454	377	806
Cdca8	301	332	363	322
Cdcp1	511	788	1015	549
Cdh1	5051	3692	6264	4233
Cdh11	602	717	549	327
Cdh13	4603	4198	3319	4925
Cdh15	279	305	11	365
Cdh16	4	0	0	289
Cdh17	17	40	141	0
Cdh19	75	37	0	66
Cdh2	335	442	394	167
Cdh22	7	2	0	11
Cdh23	64	6	164	0
Cdh24	71	88	14	85
Cdh26	87	94	0	315
Cdh3	1103	1577	3197	1026
Cdh4	25	8	3	13
Cdh5	2118	1721	1337	1463
Cdhr1	71	63	0	6
Cdhr2	38	21	61	13
Cdhr3	3	16	0	28
Cdhr5	34	42	0	19
Cdip1	642	674	1639	1864
Cdipt	2081	1545	2451	1027
Cdk1	1244	1175	1536	1114
Cdk10	1203	1139	1295	1071
Cdk11b	1122	860	729	1107
Cdk12	635	588	807	573
Cdk13	741	747	1273	721
Cdk14	1508	1365	1664	1036
Cdk16	2843	3705	1733	5195
Cdk17	561	394	673	357
Cdk18	49	33	97	15
Cdk19	847	792	835	1162
Cdk2	372	535	610	626
Cdk20	550	598	582	785
Cdk2ap1	6655	7029	9487	7574
Cdk2ap2	1091	851	968	821
Cdk4	6462	5947	9961	5200
Cdk5	578	536	577	427
Cdk5rap1	570	483	785	714
Cdk5rap2	627	723	408	1023
Cdk5rap3	735	1052	458	784
Cdk6	141	67	588	127
Cdk7	718	727	926	769
Cdk8	447	411	616	549
Cdk9	2338	2085	4113	1908
Cdkal1	485	748	103	1164
Cdkl2	294	332	679	219
Cdkl4	23	14	0	23
Cdkn1a	15425	9355	9262	12064
Cdkn1b	1567	1608	1273	2424
Cdkn1c	2113	1377	1181	790
Cdkn2aip	354	223	308	384
Cdkn2aipnl	979	1400	1317	1244
Cdkn2b	1080	680	1145	812
Cdkn2c	237	222	286	159
Cdkn3	896	838	1018	849
Cdnf	103	231	0	555
Cdo1	934	1050	283	442
Cdon	2092	1057	2152	1118
Cdpf1	406	666	316	662
Cdr2	833	733	1051	1022
Cdr2l	1060	892	679	438
Cds1	599	627	1436	1269
Cds2	6	16	0	44
Cdsn	667	706	1379	1287
Cdt1	150	85	33	186
Cdv3	2096	2607	2895	3443
Cdyl	481	374	433	418
Cdyl2	319	281	205	302
Ceacam1	205	109	369	118
Ceacam16	13	0	3	0
Ceacam18	29	16	0	29
Ceacam19	20	59	22	19
Cebpa	1612	2877	1384	1663
Cebpb	193	94	6	57
Cebpd	837	573	707	358
Cebpe	11	4	0	1
Cebpg	2447	2519	2651	3188
Cebpz	1577	1862	1711	1751
Cecr2	215	251	200	632
Cecr5	468	507	505	472
Cecr6	12	8	232	8
Cel	3	3	0	1
Celf1	3026	2597	3111	3487
Celf2	920	1014	702	1248
Celf3	18	0	0	6
Celf4	42	21	122	0
Celf5	18	11	3	0
Celsr1	729	946	1364	704
Celsr2	823	1003	1328	1046
Celsr3	27	9	111	0
Cemip	293	203	294	81
Cenpa	34	30	17	67
Cenpb	2018	2663	796	4127
Cenpc	158	300	0	252
Cenpe	286	286	44	268
Cenpf	495	632	660	922
Cenph	186	166	177	173
Cenpi	60	39	0	71
Cenpj	410	285	433	426
Cenpk	196	232	28	298
Cenpl	310	277	713	330
Cenpm	109	62	25	119
Cenpn	471	420	297	335
Cenpo	519	375	422	501
Cenpq	146	126	19	150
Cenpt	164	203	219	145
Cenpu	220	144	302	112
Cenpv	272	268	352	346
Cenpw	210	289	283	182
Cep104	288	466	535	610
Cep112	60	69	100	81
Cep120	949	752	1320	628
Cep126	20	16	0	62
Cep128	254	372	494	305
Cep131	152	216	119	230
Cep135	81	64	0	15
Cep152	158	138	116	158
Cep162	129	103	499	187
Cep164	568	575	1509	345
Cep170	749	484	305	433
Cep170b	394	546	58	643
Cep19	1945	2823	1062	3670
Cep250	358	212	657	158
Cep290	103	153	124	124
Cep295	242	235	108	325
Cep295nl	94	50	330	92
Cep350	121	142	164	265
Cep41	226	125	114	189
Cep44	305	228	408	306
Cep55	125	162	130	178
Cep57	91	91	0	104
Cep57l1	380	417	225	548
Cep63	531	719	269	867
Cep68	1130	684	282	647
Cep70	120	28	97	55
Cep72	35	34	0	85
Cep76	247	232	116	298
Cep78	225	231	169	251
Cep83	614	498	1143	642
Cep85	735	627	361	878
Cep85l	62	87	119	137
Cep89	135	326	116	304
Cep95	379	268	330	379
Cep97	78	97	0	90
Cept1	1406	1544	1553	1392
Cercam	2737	2195	1819	810
Cerk	1751	1655	2390	963
[truncated: 13,542 more rows]
